# Supplementary material for: Strategic integration of marketing and supply chain functions for superior customer experience: Insights from logistics startups under Saudi Vision 2030
Source: PLoS One. 2025 Nov 21;20(11):e0336132. doi: 10.1371/journal.pone.0336132 (PMC12637983; doi:10.1371/journal.pone.0336132)
Supplement: S2 File — (XLSX) [file pone.0336132.s002.xlsx]

## Sheet: Descriptive Statistics
Variable	Mean	Standard Deviation	Minimum	Maximum
Marketing Strategies (MS)	3.89	0.68	1	5
Supply Chain Capabilities (SC)	3.76	0.72	1	5
Digital Integration (DI)	3.94	0.66	1	5
Customer-Centric Practices (CC)	3.81	0.7	1	5
Service Performance (SP)	3.85	0.64	1	5
Customer Experience (CE)	4.01	0.59	2	5

## Sheet: Reliability
Construct	Number of Items	Cronbach’s Alpha
Marketing Strategies (MS)	3	0.84
Supply Chain Capabilities (SC)	3	0.81
Digital Integration (DI)	3	0.87
Customer-Centric Practices (CC)	3	0.79
Service Performance (SP)	3	0.82
Customer Experience (CE)	3	0.86

## Sheet: Correlations
	MS	SC	DI	CC	SP	CE
MS	1	0.48	0.42	0.5	0.52	0.55
SC	0.48	1	0.45	0.47	0.49	0.51
DI	0.42	0.45	1	0.46	0.51	0.58
CC	0.5	0.47	0.46	1	0.53	0.6
SP	0.52	0.49	0.51	0.53	1	0.63
CE	0.55	0.51	0.58	0.6	0.63	1

## Sheet: Regression Model Summary
Model	R	R²	Adjusted R²	F	Sig.
Regression	0.731	0.535	0.528	76.91	0

## Sheet: Regression Coefficients
Predictor	Unstandardized B	Std. Error	Beta	t	Sig.
(Constant)	1.102	0.223		4.94	0
Marketing Strategies (MS)	0.187	0.052	0.214	3.6	0
Supply Chain Capabilities (SC)	0.133	0.051	0.158	2.61	0.009
Digital Integration (DI)	0.221	0.048	0.265	4.6	0
Customer-Centric Practices (CC)	0.199	0.05	0.237	3.98	0
Service Performance (SP)	0.248	0.047	0.276	5.28	0

## Sheet: VIF Analysis
Construct	VIF Value
Marketing Strategy (MS)	1.82
Supply Chain Capability (SC)	2.11
Digital Integration (DI)	2.03
Customer-Centric Approach (CC)	1.94
Service Performance (SP)	2.07

## Sheet: Hypothesis Testing
Hypothesis	Statement	Result
H1	Marketing strategies positively affect customer experience.	Supported
H2	Supply chain capabilities positively affect customer experience.	Supported
H3	Digital integration positively affects customer experience.	Supported
H4	Customer-centric practices positively affect customer experience.	Supported
H5	Service performance positively affects customer experience.	Supported
