# Supplementary material for: Strategic integration of marketing and supply chain functions for superior customer experience: Insights from logistics startups under Saudi Vision 2030
Source: PLoS One. 2025 Nov 21;20(11):e0336132. doi: 10.1371/journal.pone.0336132 (PMC12637983; doi:10.1371/journal.pone.0336132)
Supplement: S3 File — (XLSX) [file pone.0336132.s003.xlsx]

## Sheet: Sheet1
Marketing Strategy - Relevance	Marketing Strategy - Personalization	Marketing Strategy - Communication	Supply Chain - On-time Delivery	Supply Chain - Agility	Supply Chain - Traceability	Digital Integration - Usability	Digital Integration - Refresh Rate	Digital Integration - Functionality	Customer-Centric - Responsiveness	Customer-Centric - Feedback Handling	Customer-Centric - Tailoring	Service Performance - Consistency	Service Performance - Dependability	Service Performance - Quality	Customer Experience - Satisfaction	Customer Experience - Loyalty	Customer Experience - Advocacy
4	5	5	3	5	1	2	3	5	4	4	4	1	5	1	5	4	3
5	1	1	1	5	4	2	1	3	4	3	1	1	5	5	2	5	1
3	2	5	2	3	3	3	4	4	2	5	3	4	2	3	4	5	2
5	2	1	3	4	3	1	1	2	4	4	5	1	4	5	2	2	1
5	1	4	1	2	4	4	4	4	2	5	3	1	4	3	3	1	4
2	2	2	1	4	5	4	2	1	1	2	4	4	5	4	2	1	5
3	1	2	2	3	5	1	2	1	5	2	5	3	4	2	3	1	1
3	5	1	5	3	3	1	5	5	4	1	3	3	5	4	2	5	5
3	5	2	1	3	2	1	3	5	2	1	4	2	2	3	3	4	2
5	1	5	1	1	5	2	5	3	3	2	1	1	5	3	4	2	4
4	5	3	3	4	4	2	4	4	4	5	4	4	4	3	5	3	2
3	5	1	4	4	5	2	5	1	1	2	5	1	4	1	3	4	4
5	5	2	2	5	4	5	1	5	1	1	2	5	5	2	3	3	4
2	3	1	2	5	3	4	4	4	3	2	1	1	5	4	4	4	5
4	4	1	5	5	5	4	2	5	2	2	3	1	5	4	3	1	2
2	2	3	5	3	4	3	3	5	4	5	5	3	3	5	1	5	2
4	3	5	2	4	3	2	4	1	2	4	2	4	4	3	4	3	1
5	5	1	5	3	2	5	4	1	1	1	4	1	4	3	1	4	2
1	1	2	3	1	4	5	1	5	2	5	2	3	3	3	4	5	1
4	5	4	2	5	2	4	3	2	1	2	5	2	5	4	3	3	3
2	4	1	5	3	2	2	2	5	2	2	5	3	2	5	1	2	3
5	5	1	2	3	1	3	4	5	3	4	2	3	5	1	3	4	3
4	1	3	4	1	5	2	4	3	5	1	4	3	5	2	4	2	2
1	4	5	1	2	4	1	1	3	3	1	2	1	3	1	3	1	2
1	5	4	2	4	2	2	5	3	3	3	5	1	4	4	1	2	1
3	4	2	1	2	1	1	2	2	5	1	5	2	5	3	1	2	4
3	2	4	5	5	3	1	3	2	5	4	3	5	4	2	3	4	1
2	2	2	1	3	4	3	4	5	4	3	3	5	1	4	2	1	3
4	5	5	2	1	2	4	4	3	4	3	1	5	4	4	4	2	1
4	4	2	4	1	5	2	2	2	3	2	5	2	2	4	4	5	4
3	1	3	5	4	1	1	5	1	3	2	3	5	2	2	3	3	2
4	5	3	2	2	2	2	4	5	1	1	2	5	5	2	2	2	1
4	2	3	5	4	5	4	2	4	1	3	4	3	4	5	1	1	3
1	2	3	3	3	2	4	1	5	4	2	2	1	5	5	5	2	3
3	5	4	1	4	4	5	5	4	4	4	4	1	3	1	5	3	2
5	4	5	3	1	4	4	3	3	1	2	3	3	2	2	3	1	1
3	2	2	2	1	4	3	4	4	1	2	1	3	5	2	2	4	4
5	4	2	4	5	1	1	2	3	2	3	2	3	3	2	2	1	2
1	2	3	5	5	4	5	1	1	2	3	2	1	5	5	4	4	1
2	2	3	1	3	5	3	3	4	1	5	2	5	4	4	1	1	5
4	3	1	5	2	2	2	2	5	2	4	4	3	4	3	2	3	3
1	2	5	2	4	3	1	2	3	5	3	3	2	4	5	5	3	4
4	1	4	5	3	5	4	3	5	4	1	2	3	4	2	1	1	4
2	5	2	1	5	5	1	1	2	4	4	2	4	1	5	1	2	4
2	5	1	2	4	4	2	1	3	1	4	1	3	3	1	3	3	3
1	4	1	5	5	1	5	5	4	3	3	1	1	3	2	2	4	1
2	2	2	4	4	2	5	4	3	1	4	3	3	4	1	3	4	2
5	1	4	2	2	1	5	3	5	2	3	3	4	1	2	2	5	1
2	4	1	2	3	2	4	3	1	3	2	5	2	4	5	4	4	2
4	3	1	4	4	2	3	3	3	2	5	1	5	1	4	3	5	4
4	4	5	3	1	1	3	1	4	5	2	5	3	4	3	3	1	1
4	4	4	1	1	5	1	4	2	2	3	4	4	2	1	5	1	4
4	2	1	3	4	2	4	5	1	5	3	5	4	2	5	3	1	5
5	3	4	5	4	1	5	2	2	5	2	2	2	5	4	2	2	4
3	4	2	4	4	2	5	2	3	2	1	5	1	4	5	5	2	4
1	1	3	3	1	3	2	3	5	2	1	3	3	3	1	3	5	2
4	1	1	2	1	5	2	4	5	5	1	4	4	5	3	3	4	5
2	5	5	5	4	4	5	1	4	3	3	2	2	2	5	4	4	4
4	3	2	5	5	2	5	4	5	5	4	5	5	4	2	3	1	4
2	3	4	3	5	3	4	4	1	4	3	4	4	5	4	1	3	5
2	5	2	3	2	4	3	1	5	5	4	4	2	4	5	5	2	5
4	4	1	4	3	4	2	3	4	3	2	2	1	2	4	1	2	1
5	3	4	1	5	2	3	4	3	4	5	5	1	5	2	5	1	2
2	1	3	3	1	1	4	2	3	1	4	4	4	2	3	4	2	5
2	1	2	3	5	2	5	1	5	1	1	4	4	1	3	3	1	5
4	2	1	2	2	3	3	5	2	3	3	1	3	2	2	3	5	3
2	3	5	5	2	4	5	3	3	5	2	4	2	4	4	3	4	5
2	4	4	1	3	2	5	1	5	2	1	1	4	3	5	5	3	2
4	5	2	2	5	1	1	5	4	3	2	5	3	2	2	3	4	4
4	5	2	4	1	2	3	5	5	4	5	5	3	3	1	1	4	4
1	4	3	4	1	5	3	4	3	4	3	5	4	1	4	3	5	4
5	2	3	3	4	1	5	4	4	1	3	3	1	5	3	4	2	4
5	5	5	3	1	3	4	4	5	4	5	5	2	5	2	1	3	3
2	3	5	4	3	4	1	1	1	3	3	4	2	3	3	3	2	5
5	2	1	3	3	2	5	1	4	4	4	2	1	5	4	3	4	4
2	3	1	1	1	1	2	3	1	3	2	1	4	2	3	2	1	1
1	1	5	3	1	5	2	4	2	2	1	3	2	3	2	5	4	4
4	2	5	5	4	1	1	5	4	1	5	5	4	4	4	1	2	5
4	5	4	3	1	5	4	2	1	4	4	5	4	2	1	2	4	4
4	2	3	2	4	3	5	3	3	3	1	2	3	2	2	4	1	3
5	2	1	1	4	4	3	1	3	5	1	2	1	2	5	5	5	2
1	2	3	2	1	3	1	3	2	1	5	3	4	4	2	1	2	2
5	2	3	2	2	2	4	3	4	2	4	1	5	1	4	3	4	5
5	3	5	5	2	1	3	3	4	3	1	5	1	5	2	1	2	2
1	1	4	1	4	5	2	3	4	2	1	3	2	3	1	3	5	2
1	4	2	1	1	5	2	2	2	2	4	4	3	1	1	5	4	1
1	2	4	1	2	1	3	4	4	4	3	4	2	3	5	3	4	5
1	5	4	1	1	1	1	5	3	4	1	3	2	5	3	4	2	5
4	2	3	1	1	2	2	3	1	3	2	5	1	4	4	3	2	2
3	5	4	5	1	3	5	3	3	5	4	3	2	2	4	4	1	2
3	3	1	3	5	5	3	3	3	3	1	5	4	2	3	5	5	2
1	5	3	2	1	2	3	4	1	5	5	2	2	4	1	5	1	3
3	4	1	1	5	3	2	1	3	2	2	3	3	1	1	1	4	4
3	1	2	3	4	2	1	1	2	1	1	5	3	1	2	4	2	3
1	5	3	3	2	5	5	2	1	3	2	3	5	3	5	4	4	5
3	5	2	2	2	1	1	1	3	3	2	3	3	4	5	2	4	1
5	1	3	5	2	1	4	3	5	5	3	5	2	1	5	2	3	4
2	4	5	4	2	3	4	3	3	2	2	5	3	4	2	2	3	1
2	2	4	4	2	4	2	3	2	2	3	1	1	5	5	3	4	5
1	5	5	3	2	3	2	2	4	5	4	3	3	2	3	2	2	5
4	1	2	2	2	4	2	3	3	2	3	4	4	2	2	4	4	1
1	3	4	4	4	2	4	1	4	4	5	3	1	2	3	3	3	1
4	1	3	3	1	2	1	4	5	1	1	3	5	4	2	5	2	1
2	3	4	5	3	5	1	4	3	3	4	5	4	4	5	1	4	5
1	4	1	4	5	4	2	5	1	1	4	3	2	3	3	2	5	2
5	2	4	3	3	5	5	1	4	3	5	3	2	2	3	5	5	1
3	1	1	3	3	1	1	3	5	4	3	4	2	3	3	4	4	4
4	5	4	1	1	4	4	4	1	2	1	5	4	2	2	1	2	5
3	4	1	5	1	3	3	1	1	5	3	3	4	3	4	5	4	3
3	1	2	1	1	1	3	4	1	4	2	2	4	3	5	1	4	3
1	5	5	2	2	1	3	3	1	1	3	1	1	5	3	2	3	4
3	1	3	1	4	3	5	4	3	5	4	4	1	3	4	4	5	2
5	3	4	1	2	1	2	5	3	2	1	3	2	4	5	1	3	1
3	1	5	4	4	4	4	5	3	4	3	2	3	3	5	5	3	5
1	1	3	3	4	5	5	4	5	5	1	3	2	2	3	2	4	1
5	1	3	5	3	1	4	1	5	4	1	3	5	3	3	2	3	5
2	4	1	1	3	4	4	1	5	4	2	5	1	1	2	5	5	3
3	1	2	5	4	2	2	1	2	2	2	5	4	2	4	5	3	1
1	5	2	1	4	4	3	4	5	3	4	5	1	1	4	1	5	4
2	3	5	2	2	5	2	1	3	5	5	2	4	2	3	3	3	2
2	3	2	1	2	4	5	3	3	2	1	3	5	4	5	2	5	4
4	1	4	4	3	3	5	5	2	4	5	1	5	4	3	1	3	2
5	4	2	3	1	5	5	3	2	2	4	4	1	4	5	5	3	1
3	4	5	2	4	2	2	1	5	3	1	5	4	1	5	1	2	1
1	5	2	1	2	3	4	3	4	5	1	5	5	5	3	5	5	2
4	1	4	5	3	4	4	1	2	3	5	3	2	2	1	4	5	3
5	3	1	2	2	5	1	4	1	1	3	3	2	4	4	5	5	5
4	4	5	2	4	2	5	3	3	5	2	2	4	2	5	5	1	4
5	1	1	1	4	3	4	4	1	3	3	2	1	1	5	5	3	4
5	4	1	2	5	2	1	4	3	4	5	5	5	5	1	3	5	4
3	4	1	5	1	4	4	2	3	5	2	3	1	1	2	5	1	1
5	3	3	2	5	2	5	1	2	5	3	1	2	2	1	2	2	4
4	2	3	5	3	1	3	5	2	2	2	4	5	5	1	2	5	5
5	5	1	1	2	3	5	1	1	4	1	3	1	5	5	1	5	5
3	5	5	3	3	2	2	5	3	1	3	3	3	1	4	3	1	2
3	3	4	2	4	4	4	1	1	3	2	2	4	4	1	1	3	1
4	4	4	3	5	4	4	4	4	2	2	4	4	2	2	2	2	5
2	1	2	5	5	2	2	3	1	3	2	5	3	3	3	2	5	3
2	4	5	2	5	4	2	3	5	1	3	3	2	3	1	4	3	1
5	3	3	4	3	5	3	2	1	1	4	5	5	1	1	5	2	1
1	5	1	3	4	5	4	5	5	5	3	3	4	2	2	2	4	5
5	4	2	2	2	5	4	5	5	1	5	5	3	2	4	1	4	3
4	5	4	3	2	1	3	5	5	3	3	4	3	1	1	1	2	2
4	1	3	2	3	2	1	4	4	4	2	2	2	2	1	5	1	5
4	5	3	1	5	1	3	5	1	4	1	4	2	4	4	5	2	3
4	5	1	3	1	4	5	3	1	5	3	1	1	1	2	4	2	1
4	2	4	4	3	1	4	4	4	3	3	2	4	4	1	3	1	3
3	2	5	4	3	4	2	1	3	3	2	4	1	2	4	1	1	1
2	2	3	5	4	4	5	5	2	1	1	1	3	1	1	5	3	5
4	5	1	2	2	3	4	5	1	3	1	3	5	2	3	1	3	5
1	3	5	3	3	5	3	1	2	2	5	3	5	1	5	5	1	4
1	5	4	5	3	4	5	5	4	1	3	5	2	2	3	2	4	4
1	3	3	3	5	3	4	1	3	2	1	2	5	4	1	1	4	4
1	3	5	2	5	5	1	4	3	5	1	3	5	4	2	2	2	5
3	2	5	4	1	4	1	3	3	4	4	2	5	2	5	1	5	2
1	4	5	1	4	4	2	1	4	5	4	3	3	1	3	3	2	5
4	1	3	4	1	1	4	2	5	4	1	5	5	3	4	4	2	3
5	2	3	5	5	1	1	1	5	5	5	4	5	4	2	2	5	5
1	2	2	1	2	5	3	5	2	3	1	5	5	4	3	5	1	5
3	4	4	5	5	4	4	4	5	2	2	1	1	3	4	3	4	1
3	1	1	2	4	2	3	4	5	4	3	3	3	2	1	1	2	1
1	5	5	1	5	1	3	1	3	1	5	1	2	1	4	2	5	1
5	5	2	5	4	5	1	3	3	2	2	1	1	2	3	1	3	5
1	2	1	2	4	4	4	2	2	1	5	2	4	5	3	1	2	2
3	1	2	4	4	4	5	4	1	2	2	3	3	4	1	1	4	3
2	2	3	2	4	2	1	5	2	2	3	1	3	5	4	4	1	3
4	3	5	3	4	5	1	5	2	5	3	4	4	4	4	4	2	2
3	2	1	2	2	4	4	3	4	4	4	1	4	4	1	5	2	2
1	2	1	2	1	1	4	4	4	4	2	4	4	5	4	2	5	3
4	5	1	3	3	2	3	1	2	2	4	2	2	5	1	3	3	4
1	5	1	5	1	5	4	5	2	3	2	1	5	2	2	3	3	1
1	5	1	5	4	2	3	3	2	3	4	5	3	5	3	3	1	1
2	3	2	2	2	1	1	4	5	1	3	2	5	2	2	1	4	3
4	5	5	3	5	5	2	4	4	1	5	4	5	2	5	4	1	2
4	1	3	3	2	2	5	4	2	5	4	2	4	2	5	2	2	4
2	4	3	4	4	3	1	4	3	2	2	1	2	4	5	1	2	3
3	1	3	5	2	1	4	4	3	1	2	3	1	4	1	4	3	1
1	1	3	1	2	1	5	5	5	1	3	3	2	5	4	4	4	5
5	5	2	5	4	1	2	3	5	2	2	4	5	4	2	2	5	2
1	4	4	5	2	3	2	4	1	5	1	4	2	5	2	2	4	5
1	4	5	4	3	3	3	2	1	1	5	3	4	4	2	2	2	3
3	4	1	1	3	4	5	2	1	5	4	4	1	1	2	1	5	1
1	3	4	4	2	2	3	3	5	4	5	2	4	1	5	5	4	4
2	5	3	1	5	4	1	1	5	5	3	5	1	5	2	2	4	5
2	4	4	2	4	2	5	1	5	3	4	5	5	4	4	5	5	4
4	3	5	1	3	3	1	1	3	3	4	2	1	4	5	1	2	1
5	2	1	4	5	3	3	2	5	5	1	5	1	2	2	5	4	5
1	2	1	5	2	4	5	1	3	3	3	1	1	3	1	3	5	4
1	3	5	1	5	5	3	5	1	4	2	2	2	5	3	5	2	4
3	3	5	1	1	4	5	4	1	2	1	4	2	3	3	2	5	5
2	5	3	3	3	2	3	2	1	3	1	2	5	3	3	1	5	1
5	5	1	5	2	4	2	3	2	3	5	3	1	5	5	2	4	4
4	2	4	2	4	1	3	3	2	5	5	4	3	4	2	3	2	3
2	4	2	4	2	2	2	4	4	4	5	3	5	5	5	2	4	5
4	2	2	2	4	2	3	2	4	2	1	4	1	3	4	2	1	2
3	4	5	5	2	5	5	1	4	5	2	5	1	4	1	2	1	2
3	4	3	1	5	3	5	1	2	5	4	2	2	1	1	4	2	1
1	5	2	1	5	2	5	5	2	4	5	1	5	5	3	3	5	3
5	1	1	5	5	3	4	5	4	2	2	4	1	5	3	2	4	4
4	1	5	1	1	4	1	1	4	4	3	4	1	4	3	2	4	2
2	3	4	1	4	1	5	3	5	2	5	3	5	1	2	2	2	1
3	5	5	1	5	5	2	3	4	4	4	5	3	1	4	1	2	3
1	4	4	4	1	3	5	5	5	5	3	3	5	4	4	4	1	3
1	1	5	4	4	2	4	4	3	5	3	3	5	2	4	1	3	1
4	4	5	3	2	3	2	1	2	1	4	5	3	5	4	4	2	1
3	1	5	2	1	2	4	5	4	3	5	1	5	5	3	2	3	4
5	1	4	5	3	3	2	5	2	4	1	3	1	3	1	3	2	1
3	1	4	5	1	2	3	1	2	1	4	3	5	4	3	5	5	4
4	5	5	5	1	4	1	1	2	3	4	4	3	3	4	5	5	4
4	2	2	3	4	2	1	3	3	4	4	5	4	3	3	2	1	5
3	4	3	4	2	2	4	4	1	2	3	2	5	1	4	1	1	3
4	5	3	3	3	1	1	4	4	3	2	1	2	5	5	3	3	3
3	5	3	5	5	2	4	1	1	5	1	1	1	3	1	4	2	3
2	5	4	2	5	1	4	2	1	1	5	5	1	1	5	2	4	5
3	5	4	1	1	5	4	5	1	3	5	4	2	4	2	3	1	4
3	5	2	4	4	1	1	5	2	3	2	4	2	3	3	3	4	4
4	3	3	4	4	4	4	1	5	5	4	5	5	5	2	4	4	1
4	4	3	3	5	1	1	2	2	4	1	4	2	3	3	3	2	5
1	5	5	4	3	5	4	3	2	2	5	1	4	4	5	1	3	1
1	4	4	5	2	4	5	1	1	5	5	1	3	3	4	1	2	5
2	3	3	5	3	3	4	1	2	2	4	2	2	5	4	1	1	1
1	3	2	3	2	3	2	5	1	4	2	5	2	1	3	3	4	2
3	4	2	5	5	1	4	1	5	3	1	3	4	5	4	1	2	3
4	1	3	2	2	1	3	1	4	2	2	3	1	1	5	4	2	3
1	2	4	3	4	5	4	1	1	1	2	2	1	2	4	3	2	4
1	1	2	2	1	5	2	5	5	1	1	2	5	5	5	5	1	2
2	1	5	1	1	2	2	3	4	5	1	4	4	5	2	3	3	3
2	1	2	2	5	5	1	3	3	4	5	2	3	4	5	4	2	4
3	5	1	1	4	2	5	1	1	5	5	2	3	3	1	5	1	2
4	3	1	1	3	4	4	5	1	5	1	3	4	1	1	3	4	3
2	1	4	2	4	1	1	3	3	5	3	4	3	1	1	1	5	1
1	3	3	3	1	4	5	3	3	1	5	2	1	4	3	2	1	5
4	4	4	5	1	5	4	3	1	1	3	2	3	4	3	2	5	2
4	2	4	5	4	4	3	5	3	5	1	4	3	3	3	1	2	4
1	4	4	1	4	4	4	5	2	1	5	5	4	3	5	2	2	2
2	4	4	1	1	4	2	1	4	4	2	4	4	5	3	2	1	4
1	5	5	3	3	5	2	4	4	5	1	3	3	2	2	1	5	2
4	2	5	4	5	4	3	3	4	1	4	5	2	3	1	1	2	4
5	4	2	2	5	2	1	4	2	2	3	1	4	4	5	3	4	3
5	4	1	1	4	5	5	5	3	5	1	4	5	3	1	3	3	1
3	2	4	5	5	4	4	5	5	5	1	3	5	1	3	1	3	3
1	2	2	3	1	5	2	5	3	4	5	5	1	2	5	4	2	1
1	4	1	2	1	3	1	4	1	3	5	4	3	5	4	2	5	3
3	2	3	3	4	2	3	5	4	3	5	2	2	1	2	3	2	3
3	4	5	2	4	4	2	1	3	4	4	4	1	1	3	2	5	2
3	4	1	2	4	3	3	5	5	4	5	1	3	2	3	5	4	5
4	5	3	1	3	3	4	2	1	4	1	4	4	5	2	1	5	4
1	1	1	3	5	5	5	4	2	3	5	5	5	4	2	4	2	4
4	4	5	3	4	3	2	2	2	4	2	5	2	5	4	5	4	4
3	3	5	5	2	2	2	5	5	1	5	4	5	3	3	5	1	1
1	1	2	5	2	2	4	1	1	5	4	5	4	1	3	5	3	4
4	1	4	1	1	1	1	3	4	5	2	2	3	3	1	1	2	4
4	1	1	1	5	2	5	5	3	2	1	4	4	4	5	3	2	2
3	5	1	4	4	3	2	1	1	2	1	2	4	3	5	1	2	3
1	4	3	5	2	2	5	4	2	5	3	2	5	5	1	3	4	4
3	5	5	2	5	5	2	2	5	1	2	3	2	3	5	5	1	5
1	4	1	3	1	1	5	2	5	3	3	4	4	4	2	5	5	4
5	5	5	1	3	3	3	2	3	3	2	5	5	4	5	4	1	1
2	5	1	3	5	1	2	4	5	1	2	2	2	4	5	3	4	1
2	3	2	3	5	3	5	1	5	3	4	3	3	5	1	5	2	1
2	5	4	4	3	5	1	4	1	4	3	4	3	4	4	2	3	4
3	2	1	5	5	1	3	2	4	5	4	4	1	1	5	4	2	2
5	3	5	1	1	4	3	5	3	5	2	1	5	4	5	1	5	5
1	5	2	3	1	3	1	3	1	1	1	1	2	3	4	4	3	4
4	1	1	1	3	4	5	4	4	3	2	2	4	3	1	2	2	2
1	2	3	2	4	1	4	4	1	2	4	1	3	3	4	3	3	2
4	2	4	4	2	4	1	1	1	2	3	2	2	5	1	1	1	4
1	2	1	2	4	4	5	1	5	3	3	5	5	3	2	1	4	4
5	3	2	1	5	1	1	4	4	2	4	2	1	5	1	3	2	2
4	5	3	1	2	5	1	2	3	1	3	1	3	5	2	4	5	2
3	5	2	5	3	4	2	3	3	1	5	5	2	4	2	5	1	2
1	1	2	3	3	4	5	1	4	3	1	1	2	1	1	4	2	4
1	1	3	3	2	5	4	2	5	2	1	2	2	4	3	2	1	2
4	2	2	2	1	4	2	5	2	1	1	3	5	4	1	5	5	1
3	1	3	4	2	4	1	1	1	1	3	4	5	5	5	4	2	4
3	3	1	3	5	4	1	2	5	4	3	1	5	5	5	3	5	1
5	5	3	5	1	2	1	2	4	4	2	2	4	3	3	2	3	3
3	2	3	2	3	5	5	3	1	1	2	5	2	3	2	2	5	4
3	1	4	2	2	4	5	3	3	3	1	1	3	4	3	2	3	3
3	3	3	5	4	5	2	5	2	5	5	1	5	2	5	5	2	2
2	3	3	4	4	3	4	2	3	5	2	4	5	2	3	1	3	2
5	1	1	5	5	3	2	2	4	1	2	2	2	3	1	5	2	5
1	5	4	4	4	4	3	3	1	1	3	3	5	2	3	4	2	2
4	1	5	5	2	5	1	1	4	1	5	5	4	3	2	1	4	3
1	2	1	5	2	5	1	1	1	3	1	2	4	5	1	4	2	2
5	1	1	1	4	5	1	4	5	4	2	5	5	4	4	1	3	4
4	3	5	2	2	2	2	3	2	1	5	1	2	1	5	5	4	2
5	1	3	5	5	3	2	4	5	1	5	4	2	4	5	2	4	5
3	5	2	5	1	5	1	3	5	2	1	4	2	3	3	3	2	2
4	4	4	3	5	5	2	5	4	3	5	3	1	3	1	2	5	3
3	1	2	2	5	2	5	2	2	1	5	4	5	4	4	5	5	3
1	5	5	3	2	2	5	5	1	2	5	1	2	3	1	1	4	2
1	5	1	2	1	5	2	3	1	5	2	3	4	2	5	2	2	3
4	3	1	3	2	1	1	2	3	1	1	2	3	2	1	5	5	3
4	5	4	5	3	5	2	1	1	1	5	4	3	3	4	4	2	5
5	5	1	5	2	5	2	1	4	2	5	3	2	3	3	3	2	4
5	5	1	1	2	2	2	4	5	3	2	1	3	2	2	2	4	5
3	5	4	3	2	2	3	3	5	1	1	5	3	3	1	1	4	1
4	2	4	4	1	5	5	3	5	5	3	5	1	3	2	4	1	5
1	2	5	1	2	5	4	1	2	1	2	1	4	4	5	5	5	2
5	3	1	3	1	5	4	5	1	5	1	1	4	1	3	3	5	4
5	1	1	3	4	2	3	2	4	4	5	5	1	2	3	1	5	2
1	5	5	1	3	5	2	5	2	4	1	3	1	4	1	5	3	1
5	1	3	5	1	5	3	5	3	5	1	5	3	1	3	5	2	4
3	1	3	3	4	4	3	1	4	3	1	1	5	3	1	2	4	3
4	3	3	5	1	1	1	1	4	1	3	4	3	3	1	2	5	5
1	5	5	1	1	3	5	1	4	1	1	2	1	4	2	1	1	2
4	5	1	5	3	1	4	4	5	4	3	4	4	3	3	5	5	1
5	4	5	2	5	4	2	5	4	5	5	4	3	5	1	2	2	3
5	1	5	4	5	3	4	3	1	1	3	1	5	4	2	3	2	5
1	1	3	3	1	5	4	2	4	1	5	5	3	1	4	3	4	3
3	2	2	4	2	4	5	4	5	3	5	3	2	4	2	5	3	5
2	4	1	5	4	5	4	3	4	2	3	4	3	2	2	2	4	4
1	2	3	3	2	2	4	5	3	4	2	5	1	4	1	1	5	3
2	2	2	5	2	4	3	1	3	4	4	3	4	3	5	1	1	3
2	2	2	2	1	2	5	5	5	2	1	4	4	3	5	1	4	3
3	3	4	1	1	4	1	2	1	1	4	3	1	5	5	3	3	4
2	3	1	3	1	4	2	4	1	3	1	5	2	5	2	2	4	1
2	2	2	2	1	2	4	4	2	3	1	2	1	5	1	2	2	5
3	4	3	2	5	3	2	2	5	4	5	5	3	1	3	3	5	3
2	1	4	3	1	1	1	3	4	3	1	1	1	5	2	1	5	4
2	4	1	5	5	5	2	3	5	2	1	3	1	1	2	1	5	1
2	5	5	2	5	4	1	4	2	1	3	2	2	5	1	5	5	5
1	3	3	4	1	5	3	4	5	2	4	3	3	1	4	4	5	4
1	1	2	2	3	2	4	1	5	5	3	3	5	4	2	2	5	5
1	1	2	5	4	5	1	3	2	4	1	4	5	4	4	2	1	3
3	5	3	5	2	2	2	2	1	3	5	1	4	3	4	2	3	1
5	5	2	4	5	5	4	3	4	5	3	3	1	1	5	4	5	4
2	2	4	2	4	1	3	1	2	3	3	5	4	2	1	5	3	1
2	3	1	5	3	1	4	4	3	1	2	5	2	3	4	4	5	3
3	3	4	3	2	1	1	4	1	1	1	4	5	4	1	1	4	1
2	4	2	1	2	1	3	1	3	1	5	1	1	1	5	1	5	1
1	2	5	1	5	1	2	2	1	3	3	1	2	5	1	2	2	2
5	2	1	1	1	1	3	4	4	5	3	5	2	2	2	3	1	1
4	2	1	2	3	2	3	5	4	1	5	2	1	4	4	2	4	5
2	2	3	4	5	4	5	4	5	5	1	4	2	3	1	3	4	4
1	3	3	5	3	5	3	5	3	3	2	4	1	1	3	4	2	2
4	3	5	3	1	1	3	1	1	5	3	5	1	2	1	1	5	4
5	2	1	3	1	2	4	1	4	3	2	5	3	1	4	3	1	4
4	4	5	2	5	2	2	4	2	3	4	2	4	5	5	4	4	3
1	1	3	1	1	2	4	3	4	4	1	2	2	3	5	1	1	3
4	1	3	2	4	4	4	5	2	3	4	1	2	1	4	3	4	2
3	4	1	4	2	5	1	2	1	3	4	4	3	4	2	2	5	3
4	2	4	4	5	4	4	4	4	2	4	4	3	3	2	2	4	3
2	3	2	5	3	3	5	2	4	1	1	5	3	4	5	2	4	3
2	1	3	5	4	2	5	4	1	4	1	1	5	1	5	4	3	4
3	5	3	4	5	3	1	3	4	4	5	4	5	3	4	2	5	2
1	5	4	4	1	1	2	3	2	4	2	1	5	4	2	5	2	4
2	4	4	4	1	1	2	3	4	2	2	1	1	5	5	1	2	5
5	2	5	2	1	4	4	3	3	3	5	5	2	5	2	4	5	4
2	1	5	4	1	5	4	1	5	1	5	1	4	1	5	2	2	5
2	2	2	3	3	3	4	1	2	5	4	2	1	3	1	1	5	1
1	1	2	1	4	5	2	5	3	3	5	2	2	2	3	3	2	1
4	4	1	4	2	4	3	2	1	2	3	3	2	3	1	2	3	5
2	4	5	1	3	1	5	4	2	3	2	5	3	5	5	1	2	5
3	5	3	2	3	5	3	4	5	3	5	3	3	4	3	5	4	4
4	2	5	1	2	5	3	1	5	2	3	2	1	2	3	3	5	5
5	5	3	2	2	1	2	4	1	4	3	3	3	1	5	5	1	2
1	2	4	3	1	3	3	1	1	4	3	5	2	2	5	1	1	1
5	5	5	2	3	1	1	5	2	1	3	5	3	1	2	5	5	1
4	3	4	2	5	5	4	2	4	1	4	1	5	2	5	1	3	5
4	3	2	5	2	3	1	5	1	4	3	4	3	1	4	1	2	3
4	3	2	4	2	3	5	3	4	5	4	1	2	1	5	5	3	3
5	3	1	4	4	1	4	3	3	3	4	5	1	2	4	1	1	5
4	1	5	3	5	5	3	3	5	5	3	2	4	2	5	2	5	2
5	3	4	3	5	4	5	5	4	3	2	2	3	1	2	1	5	3
4	4	3	4	2	5	4	4	5	4	3	1	2	5	4	4	3	5
3	4	2	5	1	2	3	2	4	1	3	5	4	2	1	1	3	2
4	1	2	4	4	4	1	3	3	1	3	2	4	3	4	4	2	2
5	3	3	5	5	3	4	3	1	5	2	5	5	4	2	1	4	4
2	3	4	3	2	4	3	3	3	1	1	2	4	1	4	1	4	2
4	3	4	1	5	3	1	2	1	4	1	5	2	1	5	5	2	3
2	5	5	3	4	3	5	3	1	5	4	3	2	4	5	2	4	3
3	2	5	3	4	4	5	2	5	3	4	5	3	5	2	2	1	5
1	5	1	2	3	3	5	3	3	1	2	5	3	4	3	3	4	5
3	2	2	2	2	3	5	5	4	2	5	1	3	2	5	5	2	2
4	3	5	2	4	2	2	5	3	1	1	3	4	4	1	5	4	1
2	3	4	2	3	5	4	2	5	3	4	4	4	1	2	2	5	4
2	5	3	5	3	5	4	5	1	5	1	1	5	4	4	5	3	1
5	5	4	4	5	2	2	2	5	3	2	4	3	3	4	2	1	2
2	2	2	1	5	4	3	5	2	2	2	2	1	2	1	5	5	2
5	4	4	3	3	1	3	5	2	4	5	4	5	4	5	1	5	1
1	2	1	5	5	1	5	2	4	1	5	5	1	1	2	2	2	4
